# Supplementary material for: Effect of Compactin on the Mycotoxin Production and Expression of Related Biosynthetic and Regulatory Genes in Toxigenic Fusarium culmorum
Source: Microorganisms. 2022 Jul 4;10(7):1347. doi: 10.3390/microorganisms10071347 (PMC9318162; doi:10.3390/microorganisms10071347)
Supplement: Supplementary file 1 [file microorganisms-10-01347-s001.zip]

Archive with 1 entries (1 files):
- microorganisms-1800599-supplementary.pdf
